# Supplementary material for: On-Site Measurement of Fat and Protein Contents in Milk Using Mobile NMR Technology
Source: Molecules. 2022 Jan 18;27(3):583. doi: 10.3390/molecules27030583 (PMC8839330; doi:10.3390/molecules27030583)
Supplement: Supplementary file 1 [file molecules-27-00583-s001.zip]

Archive with 1 entries (1 files):
- molecules-1537317-supplementary.pdf
